# Supplementary material for: Analysis of hybrid solutions with Li-ion battery system for DP-2 vessels
Source: Heliyon. 2024 Aug 30;10(17):e37068. doi: 10.1016/j.heliyon.2024.e37068 (PMC11407966; doi:10.1016/j.heliyon.2024.e37068)
Supplement: Supplementary material — Battery manufacturers and final solutions table. [file mmc1.xlsx]

## Sheet: Battery manufacturers
Supplier	Technology
EST-Floattech	NMC
Corvus Energy	NMC
Ayk Energy	LFP
EASy Marine	LFP
Echandia	LTO
Freudenberg	NMC
Lehmann Marine	LFP
Super-B	LFP
ZEM Energy	NMC
Spear Power System	NMC
XALT Energy	NMC
Praxis Automation	LFP

## Sheet: Final solution table
Solution number	YOP1	YOP2	YOP3	ROI1	ROI2	ROI3	PBP1	PBP2	PBP3	Capital Investment
1	7.1	6.8	7.3	1.26	0.99	1.19	6.5	6.8	6.3	2.68
2	5.2	5	5.4	0.98	0.76	0.93	6.1	6.4	5.9	2.54
3	2.7	2.5	2.9	0.54	0.4	0.52	5.8	6.1	5.6	2.41
4	4.6	4.4	4.8	1.31	1.03	0.85	4.1	4.2	3.9	1.66
5	3.1	3	3.3	0.93	0.72	0.58	3.9	4	3.7	1.58
6	1.4	1.2	1.5	0.43	0.31	0.27	3.7	3.9	3.6	1.52
7	5.5	5.3	5.7	1.25	0.98	1.01	5.1	5.3	4.9	2.06
8	3.5	3.3	3.6	0.77	0.59	0.64	5.2	5.4	5	2.1
9	1.3	1.1	1.5	0.31	0.21	0.27	5	5.2	4.8	2.02
10	-1.2	-1.6	-0.9	-0.17	-0.18	-0.04	8.6	9	8.3	0.88
11	-2.3	-2.7	-2	-0.33	-0.31	-0.09	8.1	8.5	7.8	0.82
12	-3.6	-4	-3.3	-0.54	-0.48	-0.15	7.7	8.1	7.4	2.06
Booster 7	8.3	9.6	9.7	1.6	1.78	1.5	5.2	5.5	5.7	2.06
